# Supplementary material for: Diverse and variable virus communities in wild plant populations revealed by metagenomic tools
Source: PeerJ. 2019 Jan 11;7:e6140. doi: 10.7717/peerj.6140 (PMC6330959; doi:10.7717/peerj.6140)
Supplement: Supplemental Information 1 [file peerj-07-6140-s002.xlsx]

## Sheet: Symptoms_2015
PLANT_ID	Population	Plantago latent caulimovirus	Plantago lanceolata latent virus	Plantago betapartitivirus	Plantago enamovirus	Plantago closterovirus	curliness	necrotic	yellowing	redness
6	4309	0	0	0	0	0	1	1	1	1
7	1720	0	0	0	0	0	0	0	1	1
12	9031	0	0	0	0	0	1	1	0	0
13	4309	0	0	0	0	0	0	1	1	1
16	2619	0	0	0	0	0	1	0	1	1
21	9031	0	0	0	0	0	1	1	1	0
47	1720	0	0	0	0	0	0	0	1	0
55	2619	0	0	0	0	0	1	1	0	0
60	1720	0	0	0	0	0	0	0	1	0
73	9031	0	0	0	0	0	1	0	0	0
74	2619	0	0	0	0	0	1	0	0	0
76	1720	0	0	0	0	0	1	0	0	0
80	1720	0	0	0	0	0	0	0	1	0
89	9031	0	0	0	0	0	0	0	0	1
5	1720	0	0	0	0	1	1	1	1	0
14	2619	0	1	0	0	0	0	0	1	0
15	4309	0	1	0	0	0	1	0	0	1
17	2619	0	1	0	0	0	1	0	1	0
20	9031	0	1	0	0	0	1	1	1	0
23	9031	0	1	0	0	0	1	0	1	0
24	9031	0	1	0	0	0	0	0	1	0
30	9031	0	1	0	0	0	0	0	1	0
31	9031	0	1	0	0	0	0	0	1	0
32	9031	0	1	0	0	0	0	0	1	0
45	1720	0	1	0	0	0	1	0	1	0
59	9031	0	1	0	0	0	1	0	0	0
78	1720	0	1	0	0	0	0	0	1	0
82	9031	0	1	0	0	0	1	0	1	0
85	9031	0	1	0	0	0	1	0	1	0
86	9031	0	1	0	0	0	0	0	1	1
87	9031	0	1	0	0	0	0	0	1	0
88	9031	0	1	0	0	0	1	0	1	0
90	4309	0	1	0	0	0	1	0	1	0
66	9031	0	0	1	0	0	0	0	1	0
67	9031	0	0	1	0	0	1	0	0	0
72	9031	0	0	1	0	0	1	0	0	0
68	9031	0	0	1	1	0	1	0	1	0
65	9031	0	1	1	0	0	1	0	0	0
83	9031	0	1	1	0	0	1	0	1	0
84	9031	0	1	1	0	0	1	0	1	0
1	1718	1	0	0	0	0	0	0	0	1
8	1720	1	0	0	0	0	0	0	1	0
9	1720	1	0	0	0	0	1	0	1	1
10	4309	1	0	0	0	0	0	0	0	1
11	4309	1	0	0	0	0	0	1	1	0
25	1718	1	0	0	0	0	0	0	1	0
33	1718	1	0	0	0	0	0	0	1	1
35	1720	1	0	0	0	0	1	0	1	0
40	1718	1	0	0	0	0	0	0	1	0
46	4309	1	0	0	0	0	1	0	1	0
49	1720	1	0	0	0	0	0	0	1	0
50	1720	1	0	0	0	0	0	0	1	0
51	1720	1	0	0	0	0	0	0	1	0
57	9031	1	0	0	0	0	1	0	0	0
63	1720	1	0	0	0	0	1	0	0	0
71	9031	1	0	0	0	0	1	0	0	0
75	1720	1	0	0	0	0	1	0	0	0
77	1720	1	0	0	0	0	1	0	0	0
79	1720	1	0	0	0	0	1	0	0	0
2	1718	1	0	0	0	1	1	0	0	0
56	1720	1	0	0	1	0	0	0	1	0
58	9031	1	0	0	1	0	1	0	0	0
3	1718	1	1	0	0	0	0	1	1	0
4	1720	1	1	0	0	0	1	0	1	0
18	9031	1	1	0	0	0	0	1	1	0
19	9031	1	1	0	0	0	1	0	1	0
22	9031	1	1	0	0	0	1	1	1	0
26	1718	1	1	0	0	0	1	0	1	0
27	9031	1	1	0	0	0	0	0	1	0
28	9031	1	1	0	0	0	0	0	1	0
29	9031	1	1	0	0	0	0	0	1	0
34	1720	1	1	0	0	0	1	0	1	0
36	1720	1	1	0	0	0	0	0	1	1
38	1718	1	1	0	0	0	0	0	1	0
39	1720	1	1	0	0	0	0	0	0	1
52	4309	1	1	0	0	0	0	0	1	0
53	1720	1	1	0	0	0	1	0	1	1
69	9031	1	1	0	0	0	1	0	0	0
81	9031	1	1	0	0	0	1	0	1	0
37	1718	1	0	0	0	0	0	0	1	0
41	9031	1	0	1	0	0	1	0	1	0
48	2619	1	0	1	0	0	0	0	0	1
54	2619	1	0	1	0	0	0	0	1	0
62	1720	1	0	1	0	0	0	0	1	0
64	2619	1	0	1	0	0	0	0	0	1
70	9031	1	0	1	0	0	1	0	0	0
42	4039	1	1	1	0	0	0	0	1	0
43	2619	1	1	1	0	0	0	0	0	1
61	4309	1	1	1	0	0	0	0	1	0
44	9031	1	1	1	1	0	1	0	1	0

## Sheet: Detections_2013
Patch	Sample	Plantago betapartitivirus	Plantago enamovirus	Plantago closterovirus	Plantago latent caulimovirus	Plantago lanceolata latent virus
45	91	0	0	0	0	0
45	92	1	1	0	1	0
45	93	0	0	0	0	0
45	94	0	1	0	0	0
45	95	1	0	0	0	0
45	96	0	1	0	0	0
45	97	0	0	0	0	0
45	98	0	0	0	0	0
45	99	0	0	0	0	0
45	100	0	0	0	0	0
45	101	0	0	0	0	0
45	102	1	0	0	0	0
45	103	0	1	0	0	0
45	104	0	0	0	0	0
415	1	0	0	0	0	0
415	2	0	0	0	0	0
415	3	0	0	0	0	0
415	4	0	0	0	0	0
415	5	0	0	0	0	0
415	6	0	0	0	0	0
415	7	0	0	0	0	0
415	8	0	0	0	0	0
415	9	0	0	0	0	0
415	10	0	0	0	0	0
415	11	0	0	0	0	0
415	12	0	0	0	0	0
415	13	0	0	0	0	0
415	14	1	0	0	0	0
416	16	0	0	0	0	0
416	17	0	0	0	0	0
416	18	0	0	0	0	0
416	19	0	0	0	0	0
416	20	0	0	0	0	0
416	21	0	0	0	0	0
416	22	0	0	0	0	0
416	23	0	0	0	0	0
416	24	0	0	0	0	0
416	25	0	0	0	0	0
416	26	0	0	0	0	0
416	27	0	0	0	0	0
416	28	0	0	0	0	0
416	29	0	0	0	0	0
433	31	0	0	0	0	0
433	32	0	0	0	0	0
433	33	0	0	0	0	0
433	34	0	0	0	0	0
433	35	0	0	0	0	0
433	36	0	0	0	0	0
433	37	0	0	0	0	0
433	38	0	0	0	0	0
433	39	0	0	0	0	0
433	40	0	0	0	0	0
433	41	0	0	0	0	0
433	42	0	1	0	0	0
433	43	0	0	0	0	0
433	44	0	0	0	0	0
1045	76	0	0	0	0	0
1045	77	0	0	0	1	0
1045	78	0	0	0	0	0
1045	79	0	0	0	0	0
1045	80	0	0	0	0	0
1045	81	0	0	0	0	0
1045	82	0	0	0	0	0
1045	83	0	0	0	0	0
1045	84	0	0	0	0	0
1045	85	0	0	0	0	0
1045	86	0	0	0	0	0
1045	87	0	0	0	0	0
1045	88	0	0	0	0	0
1045	89	0	0	0	0	0
1717	151	0	0	0	0	0
1717	153	0	0	0	0	0
1717	157	0	0	0	0	0
1717	158	0	0	0	0	0
1717	159	0	0	0	0	0
1717	160	0	0	0	0	0
1717	161	0	0	0	0	0
1717	162	0	0	0	0	0
1717	163	0	0	0	0	0
1717	164	0	0	1	0	0
1717	165	0	0	0	0	0
1717	169	0	0	0	0	0
1719	136	0	0	0	1	0
1719	137	0	0	0	0	0
1719	138	0	1	1	0	0
1719	139	0	0	0	1	0
1719	140	1	0	0	0	1
1719	141	0	0	0	0	0
1719	142	0	0	0	0	0
1719	143	0	1	1	0	0
1719	144	0	0	1	0	0
1719	145	0	0	0	1	0
1719	146	0	0	0	0	1
1719	147	0	0	0	1	0
1719	148	0	0	0	0	0
1719	149	0	0	0	0	0
3178	61	0	0	0	0	0
3178	62	0	0	0	0	0
3178	63	0	0	0	0	0
3178	64	0	0	0	0	0
3178	65	0	0	0	0	0
3178	66	0	0	0	0	0
3178	67	0	0	0	0	0
3178	68	0	0	0	0	0
3178	69	0	0	0	0	0
3178	70	0	0	0	0	0
3178	71	1	0	0	0	0
3178	72	0	0	0	0	0
3178	73	0	0	0	0	0
3178	74	0	0	0	0	0
3301	121	0	0	1	0	0
3301	122	0	0	0	0	0
3301	123	0	0	0	0	0
3301	124	0	1	1	0	0
3301	125	0	1	0	0	0
3301	126	0	0	0	0	0
3301	127	0	0	0	0	0
3301	128	0	0	0	0	0
3301	129	0	0	0	0	0
3301	130	0	0	0	0	0
3301	131	0	0	0	0	0
3301	132	0	1	0	0	0
3301	133	0	0	0	0	0
3301	134	0	0	0	0	0
3375	106	0	0	0	0	0
3375	107	0	0	0	0	0
3375	108	0	0	0	0	0
3375	109	0	0	0	0	0
3375	110	0	0	0	0	0
3375	111	0	0	0	0	0
3375	112	0	0	0	0	0
3375	113	0	0	0	0	0
3375	114	0	0	0	1	0
3375	115	1	0	0	0	0
3375	116	0	0	0	0	0
3375	117	1	0	0	0	0
3375	118	0	0	0	0	0
3375	119	0	0	0	0	0
9205	46	0	0	0	0	0
9205	47	0	0	0	0	0
9205	48	0	0	0	0	0
9205	49	0	0	0	0	0
9205	50	0	0	0	0	0
9205	51	0	0	0	0	0
9205	52	0	1	0	0	0
9205	53	0	0	0	0	0
9205	54	0	0	0	0	0
9205	55	0	0	0	0	0
9205	56	0	0	0	0	0
9205	57	0	0	0	0	0
9205	58	0	0	0	0	0
9205	60	0	0	0	0	0
9623	166	0	0	0	0	0
9623	167	0	1	1	0	0
9623	168	0	0	0	0	0
9623	170	0	0	0	0	0
9623	171	0	0	0	0	0
9623	173	0	0	0	0	0
9623	174	0	0	0	0	0
9623	175	0	0	0	0	0
9623	176	0	0	0	0	0
9623	177	0	0	0	0	0
9623	178	0	0	0	0	0
9623	179	1	0	0	0	0
9623	180	0	0	0	0	0
